# Supplementary material for: Asymmetric synthesis of P-stereogenic phosphindane oxides via kinetic resolution and their biological activity
Source: Nat Commun. 2024 Mar 21;15:2548. doi: 10.1038/s41467-024-46892-7 (PMC10957969; doi:10.1038/s41467-024-46892-7)
Supplement: Supplementary file 4 — Source Data [file 41467_2024_46892_MOESM4_ESM.xlsx]

## Sheet: Fig.5a
Figure.5a
			1	2	3
	Con
	3aa 10 μM
	3ay 10 μM
	3az 10 μM
	1a 10 μM
			Control			3aa 10 μM			3ay 10 μM			3az 10 μM			1a 10 μM
		colony area rate %	57.6271	62.8571	58.6201	50.0306	31.6529	33.5115	43.3677	45.9845	36.9866	28.5714	30.2553	18.0664	38.2353	43.662	47.0588
		p value				0.0063			0.0201			0.0002			0.0265

## Sheet: Fig.5b
Figure.5b			Con				3az 1 μM				3az 10 μM
	Day 4
	Day 6
	Day 8
	Day 10
		cyst diameter (μm)		con day4		77	78	61	83	67	70	65	71	80	87	75	71	73	77	81	70	78	81	67	84	82	90	71	64	65	101	52	98	64	69	79	81
				con day6		114	134	165	87	760	94	128	150	131	104	140	139	128	137	121	111	120	110	115	130	143	133	145	102	146	108	146	108	148	112
				con day8		180	242	162	151	244	151	185	153	170	177	260	207	146	224	181	172	202	210	178	223	202	188	163	219	170	144	170	162	170	175	160
				con day10		248	334	254	184	208	230	225	263	253	335	275	240	202	217	192	219	238	338	261	252	162	179	248	294	335	228	221	271	321	349
				3az 1μM day4		107	93	84	63	60	94	90	100	56	70	86	72	61	80	67	65	92	62	75	69	64	59	78	60	73	87	77	76	70	71
				3az 1μM day6		144	138	150	95	100	118	128	80	122	156	103	98	100	133	140	118	105	112	107	100	120	90	102	131	125	83	78	87	133
				3az 1μM day8		167	180	219	149	226	157	170	130	166	194	157	120	100	109	210	158	20	142	143	183	154	140	147	178	162	183	162	117	150	132	220
				3az 1μM day10		250	203	272	253	258	273	234	210	232	184	301	239	216	342	195	322	176	152	208	200	155	188	171	309	183	256	193	164	156	273
				3az 10μM day4		66	94	62	76	63	71	66	54	80	68	71	71	60	66	67	81	73	70	78	70	69	62	60	64	56	65	72	80	74	71	70	73	100
				3az 10μM day6		71	77	84	87	102	88	85	90	102	86	133	92	81	90	82	110	102	102	74	92	100	128	93	116	86	102	84	103	107	86	107	76	75	85
				3az 10μM day8		148	119	158	97	94	112	112	90	76	118	96	115	123	95	100	144	116	110	84	112	99	96	113	128	90	90	121	127	120	95	80	79	105	94
				3az 10μM day10		183	136	133	92	101	126	118	125	109	97	121	146	127	157	106	142	190	97	130	171	151	123	97	239	99	107	117	149	107	152	118	110	118	122
				day 4					p value
				Con vs. 3az 1 μM	0.008333	-17.65 to 17.67	No	ns	>0.9999
				Con vs. 3az 10 μM	4.981	-12.26 to 22.22	No	ns	0.7753
				3az 1 μM vs. 3az 10 μM	4.973	-12.56 to 22.50	No	ns	0.7824
				day 6
				Con vs. 3az 1 μM	12.19	-5.626 to 30.00	No	ns	0.2426
				Con vs. 3az 10 μM	32.37	15.26 to 49.49	Yes	****	<0.0001
				3az 1 μM vs. 3az 10 μM	20.18	2.621 to 37.75	Yes	*	0.0196
				day 8
				Con vs. 3az 1 μM	28.9	11.25 to 46.55	Yes	***	0.0004
				Con vs. 3az 10 μM	77.66	60.41 to 94.92	Yes	****	<0.0001
				3az 1 μM vs. 3az 10 μM	48.76	31.51 to 66.02	Yes	****	<0.0001
				day 10
				Con vs. 3az 1 μM	26.93	8.993 to 44.87	Yes	**	0.0013
				Con vs. 3az 10 μM	122.7	105.2 to 140.1	Yes	****	<0.0001
				3az 1 μM vs. 3az 10 μM	95.72	78.31 to 113.1	Yes	****	<0.0001

## Sheet: Fig.5c
Figure.5c			Con							3az 10 μM
	Day 0
	Day 2
	Day 4
								Con			3az 10 μM
						Cyst area %		25.176	27.313	23.219	10.596	7.432	6.991
						p value							0.000499599

## Sheet: Fig. 5d
Figure.5d
		ADPKD	N1	N2	N3	N4	N5	N6
		3az 5 mg/kg
			Mouse(Con) N=6
			ID	1	2	3	4	5	6
			Body weight/g	6.5	7.05	7.21	6.33	7.22	7.03
			Kidney weight/g	0.69	0.7	0.76	0.77	0.79	0.7
				0.68	0.65	0.77	0.68	0.69	0.7
			Kidney weight/Body weight	0.210769	0.191489	0.212205	0.229068	0.204986	0.199147
			Mouse(3az 5 mg/kg) N=6
			ID	1	2	3	4	5	6
			Body weight/g	7.84	7.09	7.89	6.16	6.59	6.84
			Kidney weight/g	0.53	0.49	0.55	0.5	0.56	0.5
				0.62	0.46	0.57	0.44	0.59	0.52
			Kidney weight/Body weight	0.146684	0.133992	0.141952	0.152597	0.174507	0.149123
			p value						1.90335e-05
				Mouse(Con) N=6
			ID	1	2	3	4	5	6
			Cyst area (%)	78.53	81.68	82.81	81.88	82.43	75.86
				Mouse(3az 5 mg/kg) N=6
			ID	1	2	3	4	5	6
			Cyst area (%)	77.85	70.03	74.66	77.77	78.24	79.13
			p value						0.0389077

## Sheet: Fig.S10
Supplementary Figure 10			Con				3az 1 μM				3az 10 μM				ent-3az 10 μM
	Day 4
	Day 6
	Day 8
	Day 10
																			Attention: The graph of ent-3az group weas catched by another type microscope, the scale bar and vision are different from the other three group.(the photographes of other three group were under same and normalization condition.)
		cyst diameter (μm)		con day4		77	78	61	83	67	70	65	71	80	87	75	71	73	77	81	70	78	81	67	84	82	90	71	64	65	101	52	98	64	69	79	81
				con day6		114	134	165	87	760	94	128	150	131	104	140	139	128	137	121	111	120	110	115	130	143	133	145	102	146	108	146	108	148	112
				con day8		180	242	162	151	244	151	185	153	170	177	260	207	146	224	181	172	202	210	178	223	202	188	163	219	170	144	170	162	170	175	160
				con day10		248	334	254	184	208	230	225	263	253	335	275	240	202	217	192	219	238	338	261	252	162	179	248	294	335	228	221	271	321	349
				3az 1μM day4		107	93	84	63	60	94	90	100	56	70	86	72	61	80	67	65	92	62	75	69	64	59	78	60	73	87	77	76	70	71
				3az 1μM day6		144	138	150	95	100	118	128	80	122	156	103	98	100	133	140	118	105	112	107	100	120	90	102	131	125	83	78	87	133
				3az 1μM day8		167	180	219	149	226	157	170	130	166	194	157	120	100	109	210	158	20	142	143	183	154	140	147	178	162	183	162	117	150	132	220
				3az 1μM day10		250	203	272	253	258	273	234	210	232	184	301	239	216	342	195	322	176	152	208	200	155	188	171	309	183	256	193	164	156	273
				3az 10μM day4		66	94	62	76	63	71	66	54	80	68	71	71	60	66	67	81	73	70	78	70	69	62	60	64	56	65	72	80	74	71	70	73	100
				3az 10μM day6		71	77	84	87	102	88	85	90	102	86	133	92	81	90	82	110	102	102	74	92	100	128	93	116	86	102	84	103	107	86	107	76	75	85
				3az 10μM day8		148	119	158	97	94	112	112	90	76	118	96	115	123	95	100	144	116	110	84	112	99	96	113	128	90	90	121	127	120	95	80	79	105	94
				3az 10μM day10		183	136	133	92	101	126	118	125	109	97	121	146	127	157	106	142	190	97	130	171	151	123	97	239	99	107	117	149	107	152	118	110	118	122
				ent-3az day4		91.6559	73.8339	62.3769	56.0119	58.5579	80.1989	61.1039	71.2879	67.4689	73.8339	90.3829	62.3769	71.2879	70.0149	61.1039	62.3769	73.8339	70.0149	56.0119	73.8339	66.1959	71.2879	73.8339	63.6499	72.5609	81.4719	75.1069	64.9229	53.4659	56.0119
				ent-3az day6		122.208	124.754	92.9289	108.205	106.932	119.025	132.392	119.662	110.751	104.386	128.7	118.516	113.806	107.823	121.826	114.315	125.136	107.95	104.641	114.061	121.826	119.789	111.769	113.806	119.28	117.116	97.5117	101.585	100.949	107.186
				ent-3az day8		143.721	191.332	148.177	195.787	181.911	167.017	185.603	186.367	201.516	195.66	152.251	169.818	128.827	137.484	141.43	163.326	147.286	150.468	175.928	138.884	145.504	194.005	177.074	184.458	158.743	163.326	154.924	190.441	181.148	150.596
				ent-3az day10		256	237.548	238.433	216.41	250.781	211.063	210.172	258.546	184.712	254.6	207.548	223.845	219.592	238.433	184.712	187.895	194.896	210.936	189.04	252.181	251.926	211.542	215.833	241.615	187.895	216.755	226.976	196.933	214.882	189.804
				day 4					p value
				Con vs. 3az 1 μM	0.008333	-17.75 to 17.76	No	ns	>0.9999
				Con vs. 3az 10 μM	4.981	-12.35 to 22.31	No	ns	0.8805
				Con vs. ent-3az 10 μM	6.506	-11.25 to 24.26	No	ns	0.7808
				day 6
				Con vs. 3az 1 μM	12.19	-5.724 to 30.10	No	ns	0.297
				Con vs. 3az 10 μM	32.37	15.17 to 49.58	Yes	****	<0.0001
				Con vs. ent-3az 10 μM	12.22	-5.539 to 29.97	No	ns	0.2873
				day 8
				Con vs. 3az 1 μM	28.9	11.16 to 46.65	Yes	***	0.0002
				Con vs. 3az 10 μM	77.66	60.31 to 95.01	Yes	****	<0.0001
				Con vs. ent-3az 10 μM	18.43	0.5331 to 36.32	Yes	*	0.0407
				day 10
				Con vs. 3az 1 μM	26.93	8.894 to 44.97	Yes	***	0.0008
				Con vs. 3az 10 μM	122.7	105.2 to 140.2	Yes	****	<0.0001
				Con vs. ent-3az 10 μM	33.15	15.11 to 51.19	Yes	****	<0.0001

## Sheet: Fig.S11
Supplementary Figure 11		Day 0		Day 2		Day 4
	Con
	ent-3az 10 μM
	3az 10 μM
				Con			ent-3az 10 μM			3az 10 μM
		Cyst area %		40.2	32.94	39.19	25.13	25.74	26.04	10.6	7.43	6.99
		p value							0.0003766 (ent-3az 10 μM vs 3az 10 μM)			0.00001913 (Con vs 3az 10 μM)

## Sheet: Fig.S12
Supplementary Figure 12
	N1	N2	N3	N4	N5
ADPKD
ent-3az 5 mg/kg
	Mouse(Con) N=5
	ID	1	2	3	4	5
	Body weight/g	2.73	4.92	4.6205	4.8	7.03
	Kidney weight/g	0.29	0.6	0.4716	0.51	0.7
		0.28	0.56	0.4577	0.48	0.7
	Kidney weight/Body weight	0.208791	0.235772	0.201125	0.20625	0.199147
	Mouse(ent-3az 5 mg/kg) N=5
	ID	1	2	3	4	5
	Body weight/g	7.42	6.02	5.9891	6.78	7.2
	Kidney weight/g	0.63	0.52	0.4937	0.58	0.6
		0.65	0.56	0.4684	0.62	0.62
	Kidney weight/Body weight	0.172507	0.179402	0.160642	0.176991	0.169444
	p value					0.000821374
		Mouse(Con) N=3
	ID	1	2	3
	Cyst area (%)	79.36	83.94	78.77
		Mouse(ent-3az 5 mg/kg) N=3
	ID	1	2	3
	Cyst area (%)	77.67	78.53	80.31
	p value			0.363604

## Sheet: Cartesian Coordinates
TS1 -260.16 cm**-1 ***imaginary mode***
H 2.78508793910864 2.28499313763797 3.93648683576324
C 0.34180863039629 1.41076665062628 1.06113621911639
C 1.35426742434052 0.45347825017626 1.66847839970730
C 2.64717842839036 0.85346279174165 0.99740915588485
H 3.37818348779292 0.09113504128162 0.70965000569854
C 2.99994502807396 2.19018021468129 1.25175527245472
C 1.95562449403154 2.92014652406562 2.07229908310625
C 0.69756511528979 2.73649504261113 1.24926493201692
H -0.00476613389334 3.55609764713912 1.07189375888180
C 1.45012952795854 0.73272408372032 3.18669687707634
H 2.19783807139969 0.05847061109049 3.63124635230629
H 0.48002946678841 0.47480834938291 3.64100663917606
C 1.79771448589518 2.21635740925590 3.44713520758065
C -1.02943848119731 0.92644842034395 0.73603446851600
H -1.51361180800209 0.58816476228431 1.66944662922776
H -1.00961726655220 0.06533483558513 0.05237659164056
H -1.65090532850690 1.71597880665007 0.29403013779027
C 0.77566895482280 2.90514177370738 4.36678545820519
H -0.22571646337024 2.73941654218519 3.92475878640980
C 0.78749766978712 2.27140189299111 5.75540827284140
H 0.60000768068257 1.18770052956457 5.71933187760951
H 0.01876585109149 2.72190352285105 6.40259112394098
H 1.76588442182612 2.42409742554105 6.24171514327796
C 0.99981998594596 4.40996674223587 4.47601923962264
H 2.03021800900026 4.63064408642682 4.80260913200803
H 0.31411469377030 4.85153240369152 5.21598837706910
H 0.83181267068978 4.93045428190350 3.52166253587244
C 4.41084623747757 2.68844729095397 1.30837140116768
C 6.76693301830111 2.19979474447208 0.58774433284722
O 4.70695168720208 3.57618805813795 2.10555737629843
H 2.24182367053076 3.97052941178897 2.18796785275776
H 1.09187352628533 -0.59371857621369 1.46731574194715
N 5.30445446720622 2.07322324677040 0.50767354777191
H 4.94894102887654 1.35092554805401 -0.10493670658609
C 7.19737358550226 3.63301879760359 0.27465200364565
C 7.24662004327025 1.78550196464997 1.98102278984648
C 7.33129368359328 1.25254822436609 -0.46870322020544
H 8.42933717462529 1.31138286335147 -0.47977386570170
H 7.04792767139580 0.20963859247289 -0.25169776618188
H 6.95139732999347 1.52644784693641 -1.46570609001394
H 8.34427969984131 1.84437667776291 2.03642890990975
H 6.82232546177652 2.44630965596713 2.74949268746881
H 6.94378988365880 0.74986305971051 2.20122805370607
H 8.29112951691476 3.72263180553011 0.35901102308291
H 6.90102057437539 3.90191730054204 -0.74783640231706
H 6.72818096743202 4.33970484619130 0.97206527563073
Rh 1.81329850717660 2.05483870983408 -0.53886543558103
C 0.33171620405740 2.45916072553945 -1.99419519397357
C 0.14520454110774 3.84995179681049 -2.12115591006774
C -1.10006495147074 4.37311738951135 -2.45502222246774
C -2.17020557455544 3.51915537432964 -2.73764539255050
C -1.98256110083476 2.13847268791468 -2.67274247922710
C -0.74347328907894 1.61497646177118 -2.30455462092577
H 0.98543208756389 4.53322916835161 -1.97179224379771
H -1.23046156799392 5.45667829323684 -2.52059894542531
H -3.14044129211510 3.93040726105940 -3.02729067232007
H -2.80654620614421 1.46093427411120 -2.91278503536344
C 3.07639288533012 3.45045217769568 -4.07070576848842
C 1.97806076989670 2.58792161297441 -4.00397325385982
C 3.20672440199921 1.78461732887304 -2.03103871247576
C 1.98487968909792 1.67842909635590 -2.81442542149120
H 3.76850816395146 0.86081730747513 -1.84230834246235
H 1.58954141779073 0.67393889959075 -2.99680317469911
O 5.62914669039955 2.69812971771925 -3.16609758982118
H -0.60970071516465 0.53043958567454 -2.26520761131476
P 4.24017435252587 3.10508222146600 -2.72313305474517
C 4.30372046485600 4.64260111786614 -1.75514482639385
C 3.40731561688047 4.97611042791190 -0.73861382789943
C 5.29928081089510 5.55791047081966 -2.12317085509138
C 3.50265130490963 6.20501694504263 -0.08913129329363
H 2.63948563300514 4.25249872742218 -0.43282411816564
C 5.38850170219028 6.79054530540625 -1.48109244508888
H 6.01257916576497 5.28880065083878 -2.90641416871286
C 4.49161636499342 7.11487432234245 -0.46154951990772
H 2.80565132906382 6.44663636433720 0.71710185297277
H 6.16808799648818 7.49936176627680 -1.77129300387816
H 4.56813088807919 8.07865348644228 0.04827658097201
C 3.20692242308779 4.36978851603151 -5.11145830829484
C 1.01257000877416 2.61351339431813 -5.01217211523287
C 2.23875879156195 4.39710562305484 -6.11286308437787
C 1.15444685296576 3.51250086353152 -6.06566908021093
H 0.14922237440731 1.94561355576868 -4.96239975398778
H 0.40649435420868 3.53193513243456 -6.86237060668978
H 2.33027630027519 5.10221743114987 -6.94266170116694
H 4.06441009023370 5.04745957028899 -5.14939988236992
TS2 -244.97 cm**-1 ***imaginary mode***
H 2.76415323476298 2.11305687763308 3.87061381215227
C 0.27230369513147 1.20910302550142 1.04392147858053
C 1.36960272908743 0.29952158396414 1.57376228500033
C 2.60452745969271 0.82049272703220 0.87564742073426
H 3.36702076078076 0.11715919934434 0.52492839640143
C 2.87118323102499 2.16873069973698 1.17934038347671
C 1.81092510985715 2.78112332045110 2.07465616264437
C 0.53683584855528 2.54672227341852 1.29167606736888
H -0.22862447621115 3.32013559330415 1.17966390658584
C 1.49850654271307 0.51524902068136 3.09884840327558
H 2.30043580276515 -0.12980187710913 3.48902627432888
H 0.56153361749738 0.17707758037885 3.57013460906128
C 1.76208871088172 2.00484399055453 3.41797435267623
C -1.06682262887986 0.63764567717425 0.72426252979840
H -1.49143582870513 0.19375598878152 1.64225272718768
H -0.99992593393139 -0.16785746771524 -0.02220381368523
H -1.76366356611149 1.40328321650206 0.35922744502101
C 0.74281430092361 2.57920308347528 4.41572242140254
H -0.26544193146349 2.37219346279929 4.00800734163066
C 0.85572941308038 1.87756756234276 5.76680467871654
H 0.73590588902926 0.78707916533987 5.68077160515255
H 0.08922622171193 2.24267035880148 6.46824544574623
H 1.84266609479957 2.06946388408527 6.22102981739115
C 0.87926536698308 4.08758736933241 4.59562542465068
H 1.90813147536739 4.35633842862067 4.88959261449379
H 0.20223771016167 4.44736140039510 5.38613583029689
H 0.63745913051354 4.64314621909677 3.67774128706056
C 4.22200381935906 2.81275276914665 1.16782510636433
C 6.61622571762042 2.52863446432461 0.47301097268216
O 4.41918390314670 3.82678098220254 1.83451109749898
H 2.02991139162868 3.84228205830193 2.22745546468557
H 1.17271702550528 -0.75344896106100 1.33147941724752
N 5.18548014821186 2.19657127003763 0.45148939186130
H 4.92585412833431 1.35236976301246 -0.04140449301773
C 6.83892282464871 3.98243439535634 0.05319383011618
C 7.18042307957184 2.28410776877192 1.87554586928532
C 7.28979487131946 1.59360886247005 -0.52939793260294
H 8.37517919978340 1.76854189277736 -0.53693690791558
H 7.11732731334421 0.53851543352748 -0.26110178214288
H 6.90644351234005 1.76394532717360 -1.54630972531268
H 8.25249139727415 2.53244613812329 1.90489669779586
H 6.65804787708299 2.90994282553160 2.61273099478456
H 7.06126662018728 1.22764405641531 2.16279743714919
H 7.91550033522867 4.17612644269651 -0.06904679812937
H 6.32796820895618 4.18255670105431 -0.89780409254280
H 6.43385709103866 4.66988732231780 0.80630062751315
Rh 1.63347843846871 2.03294323229923 -0.56006473646694
C 0.13468576543569 2.51289794038138 -1.93795848935908
C 0.14212654372530 3.91872153231020 -2.01463463322823
C -1.03326262174311 4.61732203102813 -2.27740869108205
C -2.21589154680141 3.92165328231381 -2.54400644200088
C -2.21674722546402 2.52557475792460 -2.52577015265437
C -1.05069003195024 1.82466121524250 -2.22048622228957
H 1.08078077468957 4.46987156062210 -1.88547148556654
H -1.01982489675733 5.71020544852465 -2.30496339188105
H -3.13133860963329 4.46796383143383 -2.78472394156798
H -3.13530341742073 1.97663658213314 -2.75134768629646
C 2.57221838588187 3.42612621869892 -4.16762997654461
C 1.57943202955511 2.44767058667710 -4.05125405216332
C 2.96217379765882 1.81127841963269 -2.12458792401743
C 1.70887862664232 1.59673015720503 -2.82746862233798
H 3.60366915291913 0.95041380856471 -1.90789298438018
H 1.33011235519935 0.57333396670561 -2.92159554532942
O 3.86963573759866 4.54979048106981 -1.94813311096212
H -1.06282482023268 0.73188562550461 -2.21065225516689
P 3.74799799543323 3.29966703846100 -2.79376977002858
C 5.33750809317618 2.83235530624130 -3.53040893204656
C 5.55969767048989 1.55404037636757 -4.05629682134322
C 6.34929960172656 3.79598312602259 -3.59064901428351
C 6.79383797645677 1.23864534183424 -4.62032842272497
H 4.76868167065553 0.80007781244406 -4.02195667846403
C 7.58177043457412 3.47854539401446 -4.15925153013096
H 6.16407032897011 4.79075032059460 -3.17877585734569
C 7.80587307827179 2.19946835215726 -4.66867325716725
H 6.96867081397874 0.23772053668522 -5.02256052943446
H 8.37234161953573 4.23191709477372 -4.20109994919649
H 8.77449797944942 1.94889754984350 -5.10872293823342
C 2.56557909440195 4.33770829215220 -5.22164611336549
C 0.59136940190211 2.34112188748106 -5.03107455778603
C 1.57040714946147 4.23700579469134 -6.19270990306218
C 0.59866739523983 3.23371536788503 -6.10052733319846
H -0.18605959447310 1.57776562044934 -4.95078898562332
H -0.16841903653393 3.15279331074808 -6.87494939775364
H 1.55456946644786 4.93428077448931 -7.03390011138196
H 3.33858559846343 5.10763164828799 -5.29514938660474
TS3 -285.78 cm**-1 ***imaginary mode***
H 0.02093826803281 -1.21790567235085 1.54066341684594
C -0.72333949593986 2.42049110460367 0.41556309260876
C -0.09031127031524 1.33733609709703 -0.44628799676151
C 1.34761296944782 1.34025172600681 0.01826533819668
H 2.15873934896066 1.26036902821176 -0.70906489157903
C 1.47828058833799 1.04730123608927 1.38241539634349
C 0.13962600938037 0.85792918614521 2.06814278172809
C -0.57353151724631 2.16088138078254 1.76804235146922
H -1.14419152575911 2.69601662032922 2.53214181443841
C -0.74848746017836 -0.01769519061429 -0.10825467132729
H -0.28958242465488 -0.80743577601511 -0.72252251734791
H -1.80957249736465 0.03545329762159 -0.40054124945840
C -0.61486831851378 -0.32490969446429 1.40128188683315
C -1.70023090189390 3.37660299775502 -0.18100372567623
H -2.56414296477397 2.81562098503736 -0.57957739886319
H -1.25844192235848 3.93214440770045 -1.02230780785302
H -2.06966745659172 4.09876245310801 0.55923312473410
C -1.97274693359588 -0.62084132294281 2.05988387768313
H -2.63864488488298 0.23258135576175 1.82808413642037
C -2.59880903620522 -1.87985491506040 1.46569343749850
H -2.71065145144255 -1.81387621343818 0.37298379012352
H -3.59710627564127 -2.06362071899158 1.89278381758829
H -1.97454579542656 -2.76274048279937 1.68449019963015
C -1.88051696756477 -0.74918930364017 3.57694768242346
H -1.13673730969642 -1.51265596347565 3.86167660047275
H -2.85000316141484 -1.05547450390848 4.00000081886162
H -1.59376297977062 0.19529865470122 4.06191017794999
C 2.72308276607265 0.60628111316266 2.08851304594192
C 5.14864470075916 0.02679273093179 1.75995552633049
O 2.72769186322833 0.46471332541530 3.31114955926093
H 0.29435956300610 0.69684189532773 3.13959691848445
H -0.17299846635648 1.57277529766408 -1.51506528821092
N 3.80260572014322 0.40407855715686 1.30717895160260
H 3.67325052395549 0.49651921034219 0.30782570764403
C 5.69954463169661 1.07686898210580 2.72853259936626
C 5.10636628804133 -1.35414828500458 2.41783837251549
C 6.02516988001794 -0.00981077029854 0.51018950788076
H 7.04573009904840 -0.32088891873438 0.77564445415633
H 5.63130333546799 -0.72497516247338 -0.23009001708089
H 6.07603141826196 0.99056011763457 0.05370491372032
H 6.11562848376986 -1.65176579206184 2.74074976944963
H 4.44530469311608 -1.34437267025323 3.29520049571945
H 4.73477398030839 -2.10767556494415 1.70607583472554
H 6.70025587994824 0.77659604587217 3.07458658173369
H 5.78716529803182 2.04941271222087 2.22146166752417
H 5.04302896723329 1.18149272047135 3.60259164230989
Rh 1.28645385267599 3.15477719401749 1.14139732648742
C 0.65494213722189 5.10280222372724 1.70379010612168
C 0.16309771974819 5.89392178313665 0.65360268966415
C -0.91610882294841 6.75407291210658 0.84877343110033
C -1.50552620955105 6.86743113837770 2.10787475922635
C -0.99931579305951 6.11777604260373 3.17420087641712
C 0.07718766504328 5.25723122513175 2.97684753233264
H 0.62703800123037 5.84285792975886 -0.33462950757307
H -1.29304539590521 7.34641002405980 0.01063611568391
H -2.34378330633757 7.55096995429890 2.26469178768595
C 3.86883415238827 5.78017100630577 -0.11908745571947
C 3.05552790910375 6.10707736144936 0.97373813300067
C 2.63697227123786 4.93728524009513 1.81209107873631
C 3.25238498161425 3.70122289695758 1.35665755304766
H 2.63795230900909 5.11928992427635 2.89094289502125
H 3.71758447500913 3.04720734627600 2.10095982299910
O 5.72495582807780 3.62339448408559 0.00397881551675
P 4.26543682723583 4.01057931456457 -0.10402019064698
C 3.52721285622024 3.30804580723002 -1.60821133098414
C 4.20283556553010 2.27806163156271 -2.26647370027350
C 2.28540115830556 3.74223132929236 -2.08589172017561
C 3.62173844838919 1.65765218963339 -3.37391734365832
H 5.18210044015136 1.96281015194422 -1.89906865386631
C 1.71029069065351 3.12889843819014 -3.19496748125340
H 1.76191935211470 4.56087757851888 -1.58671974314084
C 2.37418098734699 2.07814838940177 -3.83347026094021
H 4.14756058114565 0.84486477706165 -3.88111403263712
H 0.73899731896657 3.46851958465882 -3.56303312079235
H 1.91870162837156 1.59160646754555 -4.69977371654431
H 0.47498928831582 4.68813660664434 3.82279822403803
C 2.73208452853739 7.44310206319343 1.21752853098896
C 4.33672745071254 6.76348515771750 -0.99047642539002
C 3.21460156127455 8.42910894451600 0.35986796609766
H 2.97049335853012 9.47708941869935 0.55138573181466
C 4.00336763270536 8.09439276824110 -0.74683012785142
H 4.36796959231061 8.88025785197619 -1.41286174173691
H 4.96889783925609 6.49517323603534 -1.84126199976767
H 2.09835540756707 7.70788611233784 2.06748081519921
H -1.44110317687810 6.21274492658447 4.16990948571432
TS4 -283.29 cm**-1 ***imaginary mode***
H -0.42295942195836 -0.71014907079879 0.68511985151252
C -0.71142984280750 3.14851740985296 0.49730449450314
C -0.15915877578206 2.24084861606749 -0.59079979130077
C 1.24079117451316 1.94591176170579 -0.11313994965115
H 2.08909497911119 1.95353458824408 -0.80011877203082
C 1.26617070303388 1.33261747906168 1.14609229278652
C -0.12243859994831 1.13679807166295 1.72597061847160
C -0.67553373304406 2.54828040989822 1.74696773755945
H -1.22478864465283 2.94754398342474 2.60430497446363
C -0.99630845698722 0.94223803935709 -0.61432679345233
H -0.61849004753361 0.27979877667714 -1.40778436221870
H -2.03007636349733 1.20918611807769 -0.88792348389597
C -0.96167206929399 0.25119446052209 0.76743362436179
C -1.53794831155018 4.32914492344301 0.11340624840473
H -2.38021036577908 3.98885883282611 -0.51421154186762
H -0.96067929957039 5.05045639560829 -0.48655167575910
H -1.95346420200304 4.84287557736408 0.98962554049153
C -2.36937912114821 -0.05336806159773 1.30548787402300
H -2.93656732978681 0.89715186416103 1.28649990683851
C -3.08850273849450 -1.04981345428281 0.40015330832328
H -3.14242923364920 -0.70135976547073 -0.64226962370850
H -4.11852364639419 -1.22753935422013 0.74690610764212
H -2.56333424548934 -2.02003826375220 0.40094041451626
C -2.35675413375081 -0.56574212833161 2.74216693359735
H -1.70302492002136 -1.44921688624630 2.83836116851482
H -3.36891300043866 -0.86515771533117 3.05612336678878
H -2.00225849325714 0.19247213808591 3.45569293390609
C 2.40444238885995 0.58772516484562 1.77965659980457
C 4.83586444732933 0.06172692315561 1.69427262310926
O 2.20032277451379 -0.04723535196256 2.81684999166638
H -0.04149373311230 0.69668430322437 2.72402788807434
H -0.16030184367667 2.73912390554281 -1.56949296317261
N 3.60036868853615 0.65520799848600 1.16584261763454
H 3.70746149759154 1.29029487009265 0.36617527988783
C 5.18163743304192 0.67900123496851 3.05348693254027
C 4.68511562796468 -1.45723549018886 1.81235354664084
C 5.94842111813033 0.38179148667325 0.69874393966008
H 6.89515159026449 -0.05772627919441 1.04501170418810
H 5.71827774236130 -0.02888029442806 -0.29656132585307
H 6.08560631433883 1.46747135173348 0.59458620743995
H 5.62817922344594 -1.90418348445951 2.16267258245332
H 3.88598390409295 -1.71516231652241 2.51881659827365
H 4.43990111848454 -1.89237302805078 0.83100341493597
H 6.11069963558846 0.23958521609288 3.44805138655250
H 5.33265022848388 1.76526264665139 2.95360489532512
H 4.37434708546276 0.50078514691313 3.77654042173356
Rh 1.30880487325818 3.43727911688613 1.45598229760537
C 0.91412747027972 5.04726605506769 2.73171765872172
C -0.12225777972928 5.97923627155934 2.59687394987925
C -0.85798874674305 6.38099954435652 3.71034340726258
C -0.56959399039397 5.86291117414831 4.97559614005701
C 0.48423391717144 4.96071128951143 5.12473283970139
C 1.24461285492425 4.58108180472025 4.01747065775941
H -0.37875494172842 6.37619988552172 1.61399874383958
H -1.67264399009089 7.10003258387339 3.58652297439227
H -1.15348813050100 6.17623406877279 5.84451615698755
C 3.03107742721898 5.28823853411452 -0.76049342728116
C 2.36392935735781 5.93984372878064 0.29181568977955
C 2.57077681392720 5.30052722833078 1.63024185548980
C 3.30857608975061 4.04427912793712 1.52423702292964
H 2.83592064515488 5.99654394907724 2.43035248114553
H 3.90055084228146 3.70295912500534 2.38031166414115
O 4.10199519128515 2.63993650803042 -0.87105994543240
P 4.05461620403803 3.95020171889665 -0.10024113175775
C 5.73581118912881 4.63699794720852 0.00851264426582
C 6.76607580755111 4.01634682417209 -0.70387771180685
C 6.00900109778982 5.77155287441947 0.78232003669070
C 8.06320814802914 4.52569016712738 -0.64045512552562
H 6.53877689320118 3.13265781830964 -1.30444486203829
C 7.30411909526875 6.27937943029699 0.84161452612878
H 5.20890460419913 6.26298549967541 1.34320948104423
C 8.33245599885313 5.65550142613298 0.13124342666587
H 8.86720815006836 4.03751501378232 -1.19702939669058
H 7.51432651626158 7.16470646399408 1.44679181871222
H 9.34897222157735 6.05408394597931 0.18131864904239
H 2.10169942519073 3.91480653432827 4.15634348946954
C 1.64883370308572 7.10775441726286 0.02080037026655
C 2.93876054415683 5.73703828271672 -2.07220587510266
C 1.54705234236045 7.55687851698636 -1.29782753081759
H 0.97716152883997 8.46466398808561 -1.51158353056819
C 2.16896789755185 6.87060067157562 -2.34324822170754
H 2.07419535792989 7.23582063029260 -3.36864093848909
H 3.47015100566856 5.21741151112535 -2.87402717566178
H 1.17726819412324 7.67121334190744 0.82740423659890
H 0.73308607018124 4.56433123044848 6.11289791058787
EB1
H 2.91313698377890 2.37348559986163 3.75503227042412
C 0.38017652973769 1.48067477789676 0.97214748597649
C 1.37837641838000 0.51191335223421 1.57510689786701
C 2.67026774197974 0.84520116486158 0.87193224387139
H 3.32970277630135 0.03805523851604 0.53974188284251
C 3.09278110977344 2.15407840473834 1.08428123664064
C 2.08281794127897 2.96144097695182 1.87314127691697
C 0.79554613768563 2.80323923080666 1.09155783164630
H 0.10803991329158 3.63980030419700 0.94068799834966
C 1.52006756540589 0.83868496782034 3.08195788558424
H 2.25827370439268 0.15636426199806 3.52933351879664
H 0.55432522885295 0.62531487786042 3.56693452943516
C 1.91847114220834 2.31838817742790 3.27824476174013
C -1.02801581129260 1.03751928769829 0.76951973430224
H -1.43586588020370 0.75118232261598 1.75551647055324
H -1.09295073661843 0.15106925019781 0.12262015117825
H -1.65888167520636 1.83121319045779 0.35133589882230
C 0.93059805727607 3.08120393880971 4.17695587992101
H -0.08202942264280 2.92572044312095 3.75764962448090
C 0.94360729705919 2.51270407921411 5.59344682349570
H 0.72433833856673 1.43445149617884 5.61127568807681
H 0.19676440947125 3.01555893420673 6.22743487733655
H 1.93224211845707 2.65932008554014 6.06044053105393
C 1.20247603379710 4.58183849227809 4.21065251752212
H 2.24416404109089 4.78561898499117 4.51115529193346
H 0.54244006032418 5.07877132589617 4.93858811365143
H 1.03517466654034 5.06161123179831 3.23490015889008
C 4.51605041435959 2.62772982779815 1.10351213284745
C 6.88694213442328 1.95271655904194 0.59640224351223
O 4.80490745226043 3.65670397323753 1.70663158629019
H 2.41702417843298 4.00053108427063 1.94004737210222
H 1.07798011987448 -0.53130956134673 1.41298481473100
N 5.42436077503567 1.83533914156684 0.49480615962701
H 5.09016833543739 0.94225749383835 0.15850868564133
C 7.35843180823953 3.29260229285130 0.03509192054778
C 7.31875172511141 1.79007792784935 2.05594326038640
C 7.45757811426530 0.82097620885841 -0.25544199728758
H 8.55631736158423 0.84169928456579 -0.22482449104590
H 7.12484946450391 -0.16223927855893 0.11563656937407
H 7.13776638100523 0.93008509066061 -1.30351262994067
H 8.41467380570196 1.84923555666840 2.13866469510341
H 6.87889752888482 2.58347618487662 2.67616542315854
H 6.99300752120214 0.81455831843920 2.44979073465996
H 8.45622674299838 3.35007126029517 0.08884654241593
H 7.04824851941273 3.38636234369682 -1.01505019137959
H 6.93089283704347 4.12767691431249 0.60448862423376
Rh 1.75455850619928 2.06822071626751 -0.72052113998208
C 0.08705965142468 2.55026387796976 -1.79793073999475
C -0.24664720671306 3.89939025731376 -1.99042270739166
C -1.42111704763277 4.27112858800492 -2.65029566957572
C -2.29651935007593 3.29955664877411 -3.13448135864774
C -1.97912718780601 1.95270545737565 -2.95433144089696
C -0.80008700282917 1.58814599789396 -2.30215629985659
H 0.41507428348417 4.69236787558609 -1.63039001199205
H -1.65053774710825 5.33241322538132 -2.78488607014458
H -3.21565545891594 3.58889899046428 -3.65077119139018
H -2.65113570102148 1.17624969293729 -3.33216455141111
C 3.00882401667078 3.56787842267805 -3.88372724663684
C 2.07032488879490 2.52450278974746 -3.87252242160126
C 3.42007797357892 1.79270898411788 -1.98958641513269
C 2.30173209500900 1.52704179190922 -2.80210048157056
H 4.04715613275941 0.98747302154909 -1.60360612371877
H 1.90564327325922 0.51570853653065 -2.93480752743963
O 5.67944661599471 3.01907124324042 -3.13423471145997
H -0.57095082508548 0.52394246347694 -2.19185964584440
P 4.27879321307031 3.27677347254109 -2.62321181764281
C 4.23093148729523 4.73025934023868 -1.54246747484025
C 3.12585826139404 5.05089459172320 -0.75136469300668
C 5.31796902266680 5.60750209443214 -1.60287799972337
C 3.10697894848172 6.23044158048000 -0.01374452220716
H 2.28005553511050 4.35290366457313 -0.69350548087020
C 5.29961519969210 6.78988404102182 -0.86440947916294
H 6.17537015405724 5.35339382191318 -2.23009094652227
C 4.19654102065838 7.10094429346772 -0.06904457758100
H 2.24329477673494 6.46650341451691 0.61293589410980
H 6.15239193227553 7.47177700714896 -0.91034400503325
H 4.18574490280263 8.02710661453000 0.51131452861983
C 2.92218115969900 4.61010205980599 -4.80035401894521
C 1.06316392711698 2.49818958100959 -4.83638202106441
C 1.89784450480196 4.58990130652434 -5.74952475347352
C 0.98564731912318 3.53171039129492 -5.77060072286803
H 0.33364091790799 1.68673622583774 -4.84727896953013
H 0.19469338112288 3.51556913163533 -6.52481706237944
H 1.81871810900752 5.39407633254693 -6.48504959350589
H 3.65358040753090 5.42311443244301 -4.78866756597232
EB2
H 2.54290185587306 1.53978097423871 3.97051902101265
C 0.36405565060440 1.31461219277463 0.77335652358942
C 1.35293423507055 0.26228109184281 1.25677259752836
C 2.69891446946946 0.80471424054879 0.84130747822695
H 3.42689977081857 0.18438127375883 0.31144186197383
C 2.97354815009160 2.04564400808347 1.37401383692371
C 1.84268760985616 2.58688377845910 2.23273733398248
C 0.64200042194498 2.57943931290730 1.30010811728564
H -0.10304072958347 3.37939952048070 1.31131180127295
C 1.27447558304121 0.21156973924406 2.80038226514486
H 1.96365134928060 -0.56103146292376 3.17253503622048
H 0.25715518411762 -0.10780212455755 3.07799408925758
C 1.59528210301995 1.59733824862085 3.40526492139391
C -0.95243997583929 0.88376871113582 0.22264694216366
H -1.48102998250415 0.27763340740668 0.97957966195509
H -0.82595491184922 0.25103293037785 -0.66932749546535
H -1.58566309895191 1.74194708068024 -0.03635916955937
C 0.50488361685621 2.07781250211153 4.37710729682865
H -0.45909840047567 2.02646363658537 3.83572105546886
C 0.41524956477412 1.14826001277002 5.58468498674808
H 0.23665897892738 0.10222915193085 5.29331217736380
H -0.40358858695308 1.45172898360825 6.25545128268064
H 1.35229694263501 1.17782071819558 6.16606478770771
C 0.71222091021775 3.51667026381676 4.83823130526587
H 1.70822035464115 3.64326963318355 5.29559495845626
H -0.03825197512757 3.79133144990368 5.59567671235266
H 0.62602956873441 4.23961946747745 4.01388624230591
C 4.24323462325943 2.82485573096884 1.25112537573264
C 6.70191400513153 2.64703549068337 0.77851354417955
O 4.21644517061621 4.05219264515804 1.32358066239991
H 2.09179537826658 3.59343393370822 2.58327601126633
H 1.14806037966041 -0.71890773466362 0.80899419323345
N 5.35841682254835 2.10267103538275 1.02894325460463
H 5.27447538377804 1.09541197622785 1.09091834160552
C 6.69673054156672 3.47757125577915 -0.50719739626129
C 7.15570648711258 3.49271684735048 1.97097626126911
C 7.62861524094972 1.44631256414571 0.60967596514229
H 8.65119572155171 1.78835189600748 0.39551029466280
H 7.65686030585952 0.83452920773817 1.52551581671862
H 7.29937737751890 0.81048268707698 -0.22761918728053
H 8.17929006105172 3.86009944379214 1.80306784284342
H 6.48871136726988 4.35363242384922 2.10802310335702
H 7.14941646489602 2.89162994959347 2.89348732047954
H 7.68527385608763 3.93493390339590 -0.66324847408393
H 6.47629149305902 2.84386544388522 -1.37903274878603
H 5.94590289725694 4.27753075529442 -0.45880008754177
Rh 1.80372941820546 2.42579128221319 -0.49606261288547
C 0.49395624682921 3.55330985293828 -1.49648903213754
C 0.72693436702466 4.92967441486992 -1.33081301893301
C -0.10823978744217 5.88196797927488 -1.91845461959833
C -1.21406007809867 5.47971578596178 -2.66995977354234
C -1.47531661421716 4.11765117201036 -2.81695835828553
C -0.63130359898584 3.16882228029967 -2.23369518190324
H 1.58447130863748 5.27570046067910 -0.74356615673423
H 0.10655100023938 6.94634176031814 -1.78402337487364
H -1.87055113915153 6.22318204769687 -3.12997546241621
H -2.34268361480419 3.78596190940618 -3.39589663565909
C 2.24020556127493 2.91633010661937 -4.07343605334876
C 1.72978973831777 1.71422607617552 -3.55069674966766
C 3.40209343834032 2.15205188926406 -1.84782667172361
C 2.35740501944665 1.29777311124029 -2.28111021677731
H 4.27487653586443 1.78358415657407 -1.30270255523696
H 2.31021975183759 0.23969677642365 -2.00419726813649
O 3.73028342964226 4.91198220260611 -2.62668142478334
H -0.85739421622146 2.11033903498371 -2.37737988657317
P 3.64213824700723 3.46969950654743 -3.06173782780538
C 5.13132213723786 3.00042101284310 -3.99590569110154
C 5.34444718810989 1.69497298612460 -4.45386947818526
C 6.08639390051087 3.99109438843605 -4.23814783732207
C 6.50967474233957 1.38606205796897 -5.15118164211095
H 4.59877489204590 0.91680465370423 -4.26652728349146
C 7.25151829526414 3.67901898340656 -4.93846574459778
H 5.90386077871193 5.00227791221552 -3.86640204432092
C 7.46322182781030 2.37801687728343 -5.39380992843297
H 6.67668831466580 0.36673076966154 -5.50815996124220
H 7.99765060698666 4.45499020095144 -5.12750548836700
H 8.37673249338247 2.13292192556006 -5.94170561718127
C 1.70891097293484 3.48774847430145 -5.22034031859796
C 0.71402187620510 1.04651862674312 -4.23182114786081
C 0.67149502580039 2.82520180863460 -5.88555036373235
C 0.19348708087534 1.60660729780280 -5.40112030730005
H 0.31958444894678 0.10322563391246 -3.84430723028061
H -0.60576512507253 1.08873093721267 -5.93758611830590
H 0.24482229610438 3.25540300304117 -6.79487403606324
H 2.10482399726291 4.43012644605801 -5.60843260211086
EB3
H 0.13328917701382 -1.17838981756343 1.55286512218282
C -0.63755828383494 2.45196859720910 0.41705759146184
C 0.03683261144587 1.38618079454188 -0.43071238228227
C 1.45978997471278 1.39506741243612 0.06617791102654
H 2.29594358533417 1.37949091744812 -0.63405531783219
C 1.56593752820125 1.09253123853362 1.41341368145857
C 0.22542161647906 0.89817881680074 2.08685058277547
C -0.50138944442631 2.18838450623193 1.78064452506738
H -1.12840072915284 2.68279459567139 2.52720541777013
C -0.61098420309496 0.02098650077550 -0.10783828254947
H -0.12915992836350 -0.75989845379294 -0.71544999902472
H -1.66573618480764 0.06473330999568 -0.42282646155079
C -0.50682865023770 -0.29046436272922 1.40273203602111
C -1.69472308421498 3.30344194553756 -0.20160901465030
H -2.49065264893624 2.64518432001762 -0.59263006219713
H -1.30166841974377 3.87985039036327 -1.05224337482865
H -2.14187684182756 4.00007006842765 0.51847299950333
C -1.87497421075674 -0.59705589738021 2.03500703331502
H -2.54387944187083 0.25077483065515 1.79180643079291
C -2.47853653802619 -1.86050058441483 1.42721973101645
H -2.57063089997312 -1.79398992732242 0.33270629059575
H -3.48292924620195 -2.05271588522630 1.83556122632380
H -1.85104819012402 -2.73825141174068 1.65683994079789
C -1.80925017576712 -0.72665299027376 3.55332575762463
H -1.06518332747042 -1.48497459206104 3.85067061417236
H -2.78400796755207 -1.04087984264727 3.95773842834851
H -1.53946567970233 0.21929974246910 4.04525004646952
C 2.81033321669517 0.66148165199660 2.12548398327059
C 5.17223567970612 -0.12679448192401 1.75585884220834
O 2.86821853352382 0.68163140808330 3.35341934183859
H 0.36723651703735 0.73792907968752 3.16044980807633
H -0.02597713180684 1.62284195710276 -1.49979486231489
N 3.82569219531772 0.27807696044411 1.32709572740311
H 3.63322607018143 0.22080922465673 0.33506765206825
C 5.85254394946028 1.01554682471278 2.51389570948292
C 5.08646324989586 -1.38440346001425 2.62337388977122
C 5.95235576719423 -0.42366137635795 0.47738890597352
H 6.97411916865196 -0.74474871501756 0.72466272657881
H 5.47055268488433 -1.22771962696984 -0.10167234427831
H 6.01800101144207 0.47679455253073 -0.15261764953802
H 6.09515512079607 -1.70608399765953 2.92373771493106
H 4.49487497970244 -1.18914414587751 3.52778748550948
H 4.61238275074353 -2.20583378597536 2.06398248823536
H 6.86167629688275 0.70606601485666 2.82523724387901
H 5.94558782038792 1.90228926559230 1.86862998378600
H 5.27977249322956 1.28349199409975 3.41245170074700
Rh 1.25713285707215 3.30440773950017 1.20473043782386
C 0.23859609438212 5.03319441065986 1.57687314978542
C -0.06785939677918 5.92222577318451 0.53741448281873
C -0.87315362137468 7.04238127611381 0.74980286986511
C -1.37773469525465 7.31568725047763 2.02121305264504
C -1.06717163948718 6.45306932306676 3.07351808036279
C -0.27048365310927 5.32675339055788 2.85100355893638
H 0.32855063578675 5.74972458237160 -0.46755178301030
H -1.09865404484001 7.71225988862614 -0.08529748739595
H -2.00276549549936 8.19614543133569 2.19244598114855
C 3.80386690723837 5.75563105151906 -0.04275060509917
C 3.02753137740391 5.97181245628689 1.10872607797169
C 2.78327647964082 4.74914223924114 1.90845813287068
C 3.35998581227162 3.58732591671978 1.36755774491159
H 2.58857646452162 4.85562011528380 2.97922828543514
H 3.76277793940935 2.80287660196432 2.00774871022449
O 5.77005598419296 3.67533974152215 -0.06177416044555
P 4.29829742703771 4.01450693109396 -0.12923463061758
C 3.53331322966160 3.33620102605821 -1.62433689375540
C 4.20414870649272 2.31523378589458 -2.30222800146909
C 2.28523387137141 3.77778111104930 -2.07817547066265
C 3.61206461375624 1.71178880082975 -3.41206131194592
H 5.18904614347077 1.99906517636834 -1.94994188926650
C 1.70019223252226 3.17923010385240 -3.19069274086176
H 1.76716204638354 4.58695149070642 -1.55761861627164
C 2.35919588377693 2.13963694718158 -3.85151934148238
H 4.13269806295048 0.90771227890878 -3.93799735131451
H 0.72462095174246 3.52229914067976 -3.54375343759019
H 1.89532626281601 1.66655817281122 -4.72079879567931
H -0.04007421848039 4.66969561614865 3.69590775380984
C 2.59465199359200 7.26197519713680 1.41304368120231
C 4.12705137055619 6.79937505754677 -0.90361633725351
C 2.93270153493882 8.31321530596324 0.55970925157873
H 2.59683206031040 9.32618128732284 0.79595257237303
C 3.68616872452191 8.08842149199059 -0.59520680295210
H 3.93968039911679 8.92375518792509 -1.25235662074764
H 4.72950827570235 6.61817178605863 -1.79795725704253
H 1.98807203821444 7.44111546498079 2.30363867833362
H -1.44725634787474 6.65672999241439 4.07915972874717
EB4
H -0.45314791844652 -0.56664234998077 0.38287553790321
C -0.57630947908956 3.29409179998731 0.58121819410981
C -0.01585545434773 2.47728652725765 -0.57447780284488
C 1.34576100352887 2.01692858814362 -0.12144150227267
H 2.22322716859963 2.08213013252299 -0.76734730311985
C 1.31814615039785 1.32614539562045 1.06979888837017
C -0.08637729417926 1.15057114428187 1.61641217769819
C -0.59736728513953 2.56690462936516 1.77718854029146
H -1.23697737299341 2.84924570721169 2.61644688956436
C -0.92658475656307 1.23475216903403 -0.74494812341118
H -0.56965979378735 0.64110168928327 -1.59942975701629
H -1.93896427967613 1.58712295679157 -0.99963900878169
C -0.94740618067340 0.40606214594432 0.55723682801355
C -1.44565959277605 4.46635085321340 0.27457326433563
H -2.30239937184296 4.12361324028357 -0.33244694579479
H -0.91065199461467 5.22307217878139 -0.31768425434653
H -1.84362606227899 4.93140550246491 1.18535108905707
C -2.37771509552262 0.11997287203084 1.04431208561970
H -2.90056202637376 1.09360749827616 1.10852373230348
C -3.12398973192746 -0.74726953327541 0.03361416946472
H -3.14275613633443 -0.29454507873211 -0.96918373826091
H -4.16721384808212 -0.90922212626559 0.34686295327991
H -2.64404030508136 -1.73645921802107 -0.05587063231225
C -2.41840862311715 -0.52843600359954 2.42401544630804
H -1.81594160319778 -1.45235712922690 2.44302715196609
H -3.45115815774220 -0.79970428281360 2.69297345180014
H -2.03781126044743 0.13695229781827 3.21259720932842
C 2.42220541281438 0.57867157270840 1.77242006798549
C 4.84717497298837 0.06456549191923 1.88121478112915
O 2.14162311990607 -0.05369941405395 2.79288315602719
H -0.04002343107598 0.60731888273196 2.56383763052170
H 0.03988422768075 3.06910330335888 -1.49755894758635
N 3.65574169232075 0.65153806295674 1.25076267041485
H 3.82447467096053 1.26384857609666 0.44050609706053
C 5.06259566534908 0.67567167574184 3.26969094697041
C 4.70206165261746 -1.45669359946772 1.97399107596426
C 6.04134777593877 0.40514997404202 0.99276456343537
H 6.95506949472351 -0.03431245115684 1.41851825168111
H 5.90523657676891 0.00660168430813 -0.02436414721751
H 6.18079138835285 1.49277747769645 0.91432976771141
H 5.61042634729004 -1.89588607136098 2.41401660024778
H 3.84022208122481 -1.72875416029160 2.59663891967399
H 4.56147735928556 -1.88815740866379 0.97074047805466
H 5.97171074843671 0.25962630625771 3.73007627806503
H 5.18497457325294 1.76738327951032 3.19144225339200
H 4.20791384473310 0.46373803950929 3.92550831047209
Rh 1.31127808944240 3.52224897385882 1.68562644412081
C 0.66619642630230 4.65887029076449 3.20008761640275
C -0.11826182477365 5.81875575247146 3.17153580367617
C -0.53072123779480 6.43877679643169 4.35423782206698
C -0.15833690174008 5.91761749967465 5.59336572364979
C 0.63711173589705 4.77160273879288 5.63748193881307
C 1.04864556401743 4.15321428323649 4.45364187135491
H -0.40756247344437 6.26175302421759 2.21522109004734
H -1.14460706886247 7.34308995963808 4.30342146748284
H -0.47962765901219 6.40378349661856 6.51814812382236
C 3.00061250115585 5.01841662900100 -0.96994863440598
C 2.25207687446436 5.71822882301251 -0.00811312209720
C 2.50522946600942 5.26860866960212 1.37690516890355
C 3.36652029437012 4.14266499156296 1.48200950143583
H 2.39280355681851 5.98732195112740 2.18992402493902
H 3.94660786477638 3.94899338022000 2.39025609886000
O 4.29189149840387 2.50478627769983 -0.75526236299667
P 4.13271036122059 3.88400134566877 -0.13281562925960
C 5.75315854242883 4.70008587443888 -0.06817946955198
C 6.84173461090937 4.05167449866532 -0.65899550946675
C 5.92734092242739 5.94976435370247 0.53880713787882
C 8.10201584452756 4.64870300340988 -0.63904565407177
H 6.68809638294263 3.07831772324207 -1.13027975666882
C 7.18718126557315 6.54234098086799 0.55585945993181
H 5.07943123278736 6.46196658677487 1.00195225023306
C 8.27479704112161 5.89192796299530 -0.03192807783656
H 8.95229716376971 4.13977315511505 -1.09988889971452
H 7.32297256715686 7.51664878205859 1.03160008257770
H 9.26274796336741 6.35909360599493 -0.01476501730906
H 1.67220872384732 3.25336163425390 4.51671362991358
C 1.37098414398435 6.71969772948752 -0.42187319052384
C 2.84829178026266 5.25840633789272 -2.33005059034908
C 1.21597990132620 6.96455333291877 -1.78687204919688
H 0.52025685748945 7.73983991923369 -2.11800050068798
C 1.93539598364825 6.23395384607847 -2.73833403878967
H 1.79440881513911 6.43895123798209 -3.80219237778094
H 3.43652501061266 4.70098103527199 -3.06390588712906
H 0.80138061362086 7.29309666939044 0.31346859539471
H 0.94292517337691 4.35271642640689 6.60074439234311
CR1
H 2.87387523616299 2.30541816634693 3.84142821990573
C 0.13236623475786 1.74958566713412 1.16558788610775
C 1.10588969743612 0.69393171622013 1.66412388015078
C 2.36389823493062 1.01835694973348 0.89500503305661
H 3.01323565171977 0.21016093967832 0.54291502781419
C 2.84491688202397 2.32412667809744 1.16514584662982
C 1.92670604162516 3.09171971490261 2.09623221633403
C 0.59701029147906 3.03497379625665 1.37583606493504
H -0.05115430357871 3.91089041392640 1.28096772431098
C 1.33962796773129 0.90757147950573 3.17678073907087
H 2.05352731991446 0.15386127666310 3.54260148720166
H 0.38631080713361 0.72006977111800 3.69724174139668
C 1.84068950202618 2.34324086451892 3.45319335006474
C -1.28584594135350 1.37104799365079 0.91019051908583
H -1.71820447782415 0.97581219190032 1.84646029595651
H -1.37108662966163 0.57727139584234 0.15373345280572
H -1.89030627102196 2.22918735379882 0.59158582458527
C 0.98564535323007 3.07442332372170 4.50031885846583
H -0.06644597804407 3.02210528386664 4.15932269609388
C 1.07884015622393 2.37442913757097 5.85369207417594
H 0.78771616110542 1.31484706099843 5.79440450643139
H 0.42631676230645 2.85907615493124 6.59675852473396
H 2.11219746680610 2.41522866346482 6.23794496518044
C 1.36292411899993 4.54530704560198 4.64538747784062
H 2.43773838783880 4.65442342848946 4.86903496833077
H 0.80142476116773 5.01056522818427 5.47064069085256
H 1.15087236221669 5.12582340892722 3.73549469641331
C 4.29439385569937 2.71003144603483 1.18460992573668
C 6.59475608184195 2.00932637817544 0.46694173426860
O 4.67378270821146 3.59843923296793 1.94608726348491
H 2.30109301855554 4.11209554441522 2.22347577810194
H 0.74309653575760 -0.32088805458644 1.45189851824474
N 5.12532071170805 1.99476651808921 0.40260962239311
H 4.70864683485107 1.28286887051216 -0.18284903630295
C 7.13222783736273 3.39124825619585 0.09415497277338
C 7.05074180237872 1.60758020099589 1.87175708048300
C 7.07457099745009 0.98197311881804 -0.55583314020336
H 8.17354585711268 0.94049731911621 -0.56023091163590
H 6.69685711680061 -0.02414633759446 -0.30963735330852
H 6.72317089052612 1.26797153163552 -1.55860385234825
H 8.15021299818245 1.58805942359465 1.92012226858681
H 6.68127299736341 2.32226759061615 2.61989461250873
H 6.67502419391623 0.60439397877493 2.12784484425606
H 8.23224117093899 3.38953704680066 0.13999419540936
H 6.81430891094300 3.63881896689134 -0.92737925633226
H 6.75004603606208 4.15502428543631 0.78422188388182
Rh 1.56736584752804 2.34168473949019 -0.50835965637099
C 0.53411621158476 1.97619667376492 -2.69564486169570
C 0.18712321874468 3.25100923304997 -2.19653830541129
C -1.14983318060436 3.55122654810629 -1.87410570994821
C -2.13557116847151 2.59358773697722 -2.04396579715938
C -1.79302451964623 1.31317103636229 -2.50661792418404
C -0.47691405147546 1.00208668770976 -2.81171581812615
H 0.91528881351980 4.06966228406092 -2.24755546402402
H -1.40305571706129 4.55139801537733 -1.51443646425599
H -3.17725586689071 2.82939851055723 -1.81382538945056
H -2.57158787487500 0.55666739684701 -2.63382498133669
C 3.22370492064430 3.63076654173532 -4.15491255616663
C 2.19882991354108 2.70918499785062 -4.37124183949485
C 2.91088959265889 2.00827087026248 -2.06059087148422
C 1.93859336420578 1.74966181150193 -3.23028579835120
H 3.51291322906741 1.11197523326939 -1.84271031243633
H 2.00870827447883 0.71036240724290 -3.58824846909149
O 5.53071758195866 2.81363545499719 -2.84903813911342
H -0.21728891654166 0.01045121717146 -3.19197789229247
P 4.10094374275197 3.26509003106933 -2.60912373623469
C 4.11055808037179 4.82414010082515 -1.66268699728657
C 3.13496693388236 5.21223786445491 -0.74194252501970
C 5.17681634247340 5.69458830738627 -1.93086387820007
C 3.21734998063388 6.44485934630816 -0.09643896432062
H 2.31273061648713 4.52612650451483 -0.49541850686368
C 5.25498687582459 6.93165181646709 -1.29595599411787
H 5.95492106913758 5.38655424875045 -2.63373355300826
C 4.27538398183757 7.30889402507038 -0.37585682691452
H 2.45485306519146 6.72516112950762 0.63467509048891
H 6.09049936605381 7.60192226769342 -1.51313837436141
H 4.34162468778984 8.27581285061267 0.12950837502333
C 3.52367329623861 4.60913056099542 -5.10739614614312
C 1.45525720552584 2.76220436393036 -5.55379113883808
C 2.78409397146092 4.65700331187386 -6.28531246087291
C 1.75544664694223 3.73190263766386 -6.50673351550927
H 0.64155636236306 2.05179676678493 -5.72552388745977
H 1.18065620276017 3.77497171198989 -7.43558425242223
H 3.00400094086032 5.41700675846981 -7.03922868259932
H 4.32631860803261 5.33015457735631 -4.92806369287531
CR2
H 2.89043186711209 2.27459676515943 3.65614517969167
C 0.15140989774712 1.25363541113225 1.11282386428438
C 1.31611673823456 0.37906518395333 1.54913372415679
C 2.45774903128954 0.91313372438335 0.71220238598623
H 3.20849770591381 0.22358081822722 0.31163710076537
C 2.72573088391994 2.27921402214665 0.97368892628136
C 1.74036003356282 2.88170718930887 1.95509368150165
C 0.39987405094290 2.59862288439387 1.31337607284637
H -0.39046016194283 3.35267576736461 1.26114941476365
C 1.59442742311513 0.62912216800060 3.04849432903382
H 2.44934001879124 0.01233200835653 3.36552454346027
H 0.72081624756897 0.27908749453768 3.62197000424409
C 1.85092081548192 2.13087031130040 3.31118976467056
C -1.19119071943457 0.63547963152330 0.90719075317907
H -1.50135684045345 0.14121481228830 1.84495520124954
H -1.17041069214822 -0.13824507907578 0.12489631300852
H -1.95094732858201 1.38260380414456 0.64761491572868
C 0.92325156090098 2.70272524058756 4.39625460117720
H -0.11501924053179 2.45914931550369 4.09886241483743
C 1.19691770612224 2.03771504131801 5.74274135062626
H 1.10253095878456 0.94256617962124 5.69214447406398
H 0.49672710357442 2.39809955317676 6.51264289086412
H 2.21960357070058 2.26953600801347 6.08541821660218
C 1.03263362435853 4.21834357170919 4.52904091077400
H 2.07815396871729 4.52298635381920 4.70613367496217
H 0.43204210264513 4.57823931112187 5.37910909605814
H 0.67892382789323 4.74480643798255 3.63050983820159
C 4.08085879564592 2.91940435995231 0.92956734990192
C 6.49088253891992 2.48665124627147 0.43867306027339
O 4.28691970701476 3.93662934529485 1.58723571055569
H 1.94445156799304 3.95043599545302 2.06926839250466
H 1.11914437139308 -0.68270441737602 1.34751885769009
N 5.04789772855582 2.27764984135544 0.23954459727792
H 4.78215515958157 1.42309947964386 -0.23387102175906
C 6.88692849945718 3.92387851293651 0.10004357126230
C 6.85788214228403 2.16471738909966 1.89129988612674
C 7.20403051012817 1.51621190640330 -0.49833840418951
H 8.29266164703665 1.59950398157044 -0.36855976249717
H 6.91434821430867 0.47519060048516 -0.28027187174645
H 6.96324234370798 1.73279985801999 -1.54811423419730
H 7.93751897571276 2.30766330422514 2.05130041972178
H 6.31511797450630 2.82443753881715 2.58278568492924
H 6.60818467807241 1.11935233865201 2.13179536546528
H 7.98119461983947 4.03057802859933 0.15364211556793
H 6.55978452856892 4.17832073204998 -0.91600590363285
H 6.42157812521251 4.62845234509712 0.79995305721972
Rh 1.36235830166458 2.07483447994413 -0.62023747051837
C 0.13218576122945 2.30224432683589 -2.58038344232764
C 0.11456525557405 3.62659319543425 -2.07863562747724
C -1.05233333646382 4.14941333892388 -1.50619491410862
C -2.20712004121695 3.37731103095769 -1.44114356050280
C -2.19663797369836 2.06456591808940 -1.92402268888563
C -1.03762359048465 1.52597147003749 -2.46973415474710
H 0.97980616883575 4.28216065916953 -2.21860932822693
H -1.05210879413445 5.17608555452395 -1.13265054582071
H -3.12095320257371 3.79362177089271 -1.01037005583638
H -3.10080426155331 1.45412035548196 -1.86302014894444
C 2.65459512579696 3.53843518243298 -4.45769463759119
C 1.59569635091222 2.63570722167188 -4.55847225154538
C 2.53500248080389 1.93115337664147 -2.32987452198024
C 1.36719806767493 1.79312353007759 -3.32349603696345
H 3.17024152744981 1.03398511721770 -2.27673331867176
H 1.19675855233672 0.74098699222606 -3.59649029660116
O 3.58371228733886 4.61450842626972 -2.04232458213763
H -1.03121484175261 0.50097211981932 -2.85005865339736
P 3.52156572041718 3.34629954477401 -2.87228627709076
C 5.18671562511528 2.82100447246127 -3.38700167683805
C 5.45865065155297 1.52716703363618 -3.84625562669031
C 6.19562263370293 3.78988353576388 -3.41855992206587
C 6.73188175569174 1.20185508594978 -4.31036948324572
H 4.67364398365330 0.76650019938595 -3.84418912785277
C 7.46702214825824 3.46529615806288 -3.88919418879750
H 5.97168547835866 4.80018015116905 -3.06757603167797
C 7.73754113161781 2.16991094312375 -4.33030338205505
H 6.94114840806704 0.18709667099468 -4.65804406278831
H 8.25159139564964 4.22599962061873 -3.90741113609783
H 8.73584948171157 1.91296261557200 -4.69364130595674
C 2.93445060052549 4.43891494069516 -5.48819508560151
C 0.80061209272559 2.62241715675857 -5.70695517327960
C 2.14596541797137 4.41810599459810 -6.63564182276512
C 1.08577830470200 3.50918016022231 -6.74314575882078
H -0.03754747734657 1.92480214561350 -5.79103313381025
H 0.47513784437862 3.49694409679255 -7.64976621873252
H 2.35485004394080 5.10959748783435 -7.45578078342414
H 3.76564363934329 5.14427260277597 -5.39856407961851
CR3
H 0.06900233344295 -1.14994179284803 1.55143100187444
C -0.84406645347271 2.40133780090481 0.28504711271129
C -0.07730467093578 1.34689386663588 -0.50082116123332
C 1.31853500081300 1.47422089590194 0.06542512380120
H 2.18308446875151 1.38335269653596 -0.59637608280484
C 1.35762329941008 1.21519907008076 1.45810916825857
C -0.01585482798941 0.93635180888614 2.03727386326064
C -0.79343256268377 2.17915666854096 1.64741988498583
H -1.44397384978103 2.70267369529273 2.35291353042545
C -0.66357522480329 -0.04348403241090 -0.17818670982375
H -0.10540708667001 -0.80960952496552 -0.73787687802608
H -1.70163263324441 -0.07434841366934 -0.54740220834793
C -0.62253568064227 -0.31310737248258 1.34432672478036
C -1.80289255187077 3.29704256787796 -0.42777270768553
H -2.54751910189863 2.67773538317329 -0.95810833561781
H -1.29408103118604 3.90936095309653 -1.18826311261642
H -2.33715252074532 3.96088864494313 0.26284410121340
C -1.99919653987083 -0.70965358092414 1.90389825391111
H -2.71433388629126 0.07738882437073 1.59600015129926
C -2.46578174426425 -2.03194437609411 1.29983377757609
H -2.48845673936743 -2.00215429548443 0.20004782790187
H -3.47812360928969 -2.29051647652043 1.64787937131931
H -1.79052232970375 -2.85193223358940 1.59752851250506
C -2.01966991537341 -0.79525993620992 3.42675406636999
H -1.24011918639306 -1.48510477583774 3.79249632042619
H -2.99098468128577 -1.17474444847719 3.78089989083573
H -1.85408118666565 0.18108738239586 3.90554617298697
C 2.56208793705323 0.82178757699603 2.25532636590952
C 5.00144754329041 0.23020294488299 2.08044115134700
O 2.50612244649243 0.76224688461894 3.48405875962296
H 0.06150682517611 0.80949565958693 3.12202231689764
H -0.10037513146607 1.55513920542070 -1.57821598453547
N 3.67305272167741 0.55286214233105 1.54225085884490
H 3.60152339983371 0.62487232558180 0.53537747788892
C 5.53772675774778 1.40686917644017 2.90067655654887
C 4.92797455106226 -1.04039611065525 2.93004236737369
C 5.90469368399125 0.00258271057801 0.87046790068232
H 6.92409239908617 -0.24311296433503 1.20176345773857
H 5.53456389336550 -0.83260409411743 0.25422722803103
H 5.94696578419476 0.91596483367444 0.25653051978209
H 5.93036689269584 -1.30367808150669 3.30063401314570
H 4.25970802664398 -0.89303024108504 3.78863156396313
H 4.54870106498138 -1.88239150245538 2.33010768373357
H 6.51820387286395 1.15099994861682 3.33062586535247
H 5.65994212366081 2.28707704035224 2.25235118122743
H 4.85013068532619 1.65224627095865 3.72202651899450
Rh 1.09822599450096 3.25192487249393 1.13858332040974
C 1.32410691454760 5.37065651799128 1.96512886417675
C 0.46341780292429 5.90646224553517 0.98254788670677
C -0.90033365595663 6.06486593921528 1.24015198494902
C -1.43915792376750 5.66102577503471 2.46063757757359
C -0.62004372366099 5.05228619836678 3.41046705704542
C 0.74424736549095 4.88274644971018 3.15965151120797
H 0.88412812250173 6.28933604656153 0.04993692230319
H -1.54022075879324 6.51772694826058 0.47949202546103
H -2.50243297790149 5.80630794818069 2.66586993580948
C 4.06724608860124 5.78632248935467 -0.27896116687139
C 3.39568983647655 6.31363532958954 0.82666295021318
C 2.83859009233894 5.29923074283228 1.79379692462364
C 3.07491551985409 3.87276326876819 1.27251427308546
H 3.29830837069658 5.45495826190220 2.78416850238186
H 3.60632287819003 3.23596979061625 1.99212860742019
O 5.47743637681646 3.33122084243369 -0.14799904473041
P 4.10353999084862 3.97495774623166 -0.20907996083083
C 3.25000371756964 3.42635402968582 -1.72195149529639
C 3.84033972130264 2.42240251847492 -2.49225148411929
C 2.02182679153768 3.97031496437095 -2.11517777920740
C 3.19584277183269 1.94548968832047 -3.63522315126959
H 4.80565212787903 2.01582962800701 -2.18136763689139
C 1.38259343764465 3.50011456601611 -3.25880934124545
H 1.55777236022173 4.76120420432474 -1.52099988512145
C 1.96621120658706 2.48096387883822 -4.01638430238538
H 3.65740513061403 1.15379547946697 -4.23091738264150
H 0.42197140411525 3.92592293311412 -3.55940922694475
H 1.46060399165361 2.10784560952131 -4.91080549161951
H 1.39375109357633 4.46506792511300 3.93332517238419
C 3.28035195298797 7.70007659994099 0.96548552802569
C 4.63644322748746 6.62082182892632 -1.24445928885720
C 3.84457862775045 8.53482677517193 0.00406693051187
H 3.75890211632229 9.61924260080295 0.11185813630437
C 4.52250874437046 8.00003101536652 -1.09882245196426
H 4.96078552996819 8.66819085885345 -1.84434801382047
H 5.16181820576970 6.19466803502125 -2.10386063885179
H 2.75006672850716 8.12480466279681 1.82244762236221
H -1.03786150681240 4.71381866890027 4.36166509617899
CR4
H -0.18618654985520 -0.82772299062383 1.09133208833450
C -1.14348691171955 2.90258975507150 0.65430153830439
C -0.51371755457792 2.01993841400484 -0.41234400157788
C 0.94616362333597 2.02710949745628 -0.02520846326023
H 1.73096860408505 2.10415379694480 -0.78108243575873
C 1.16150169242382 1.50066046102614 1.27131876016704
C -0.13235222529597 1.12661824653020 1.96721485723957
C -0.91088961513708 2.42793024085615 1.93130561443835
H -1.44509000032452 2.81216929655841 2.80487339501929
C -1.09343736082734 0.59480593183894 -0.28829524057852
H -0.62815976084706 -0.05012914267150 -1.04932993092341
H -2.16969241218925 0.63710203156774 -0.52214554866544
C -0.86862710985028 0.04027465608066 1.13763051633236
C -2.18254811217156 3.89819180649625 0.25780419441761
H -2.98343454883047 3.37534413262701 -0.29424300851269
H -1.77502821593330 4.66517099635461 -0.41911859014261
H -2.63315222986106 4.39414238464925 1.12579061928859
C -2.17524976669061 -0.44071494382124 1.79011032585299
H -2.89711393035184 0.39651744307362 1.72914146056695
C -2.75736096561184 -1.62276460135904 1.01887909615854
H -2.91871909432008 -1.38755205704829 -0.04399744723298
H -3.72487191710118 -1.93468946608012 1.44250750494348
H -2.07557041530596 -2.48867760660904 1.06876504403635
C -2.00318978943907 -0.80863274889027 3.26029670178029
H -1.20489312532624 -1.55976238682311 3.38701697398082
H -2.93240352978679 -1.24054211808887 3.66392048076583
H -1.74677901862968 0.06083405526886 3.88328222299888
C 2.43526090654085 0.92254310906503 1.80717694953828
C 4.81657901260688 0.37041248161902 1.29285935462537
O 2.46508998410821 0.46718301685576 2.95219878689413
H 0.08389175941681 0.78819573121999 2.98528085231480
H -0.67203073306500 2.43214394562917 -1.41820992220009
N 3.48917578719121 0.90854158919445 0.96743925326697
H 3.42055894643543 1.45132162931518 0.10335632989251
C 5.47407438081335 1.20842111554634 2.39317514764075
C 4.70687591251088 -1.09432704426404 1.72416435456833
C 5.64395700343313 0.45070474073690 0.01220739415237
H 6.66663343513966 0.09345905207990 0.20144903808016
H 5.19947844979546 -0.17280063552626 -0.77933326996837
H 5.69828463092920 1.48451220534353 -0.35507122870940
H 5.71240410386050 -1.50291584779296 1.90708453930967
H 4.11112689516965 -1.19188117709327 2.64000774363340
H 4.23122772866002 -1.69126587639721 0.93043271010148
H 6.46937207337334 0.80664336481068 2.63807472887301
H 5.59719950139828 2.25040258059106 2.06201617239646
H 4.85811650987095 1.19725237497395 3.30313115804466
Rh 0.92076049308766 3.56485661347246 1.39516346453873
C 1.19158849030923 5.60515995377868 2.35881565672985
C 0.07003875947888 6.18623274442738 1.73299485949551
C -1.17047257984694 6.21102640487322 2.37481194916931
C -1.33579123169434 5.60745548749447 3.61916977859513
C -0.26043948789424 4.94818607602412 4.21514266914265
C 0.98846078883407 4.93381450075738 3.59120709834794
H 0.18720703692552 6.68309330658473 0.76846496657771
H -2.01374775827750 6.70671847541027 1.88905056375538
H -2.30660086790584 5.63638429556313 4.11963829780264
C 3.28419431737000 5.85343305076274 -0.56182012995650
C 2.76485199100416 6.51275389908128 0.55739984935389
C 2.61332033161088 5.66498282133508 1.80055119909668
C 2.91549663625762 4.19761649517548 1.44696571825779
H 3.27830769337574 6.06836632140945 2.58680264883103
H 3.44230650189480 3.64645506119830 2.23933575640692
O 3.59935596408228 3.06661312328878 -1.12361674017883
P 3.80199773974530 4.18092073983431 -0.10517942322270
C 5.59341487973196 4.37758625207000 0.18525246855262
C 6.48412711648938 3.96741999826025 -0.81306800031282
C 6.09148980004067 4.95062764620050 1.36079857155361
C 7.85756219608586 4.12674868856713 -0.63704708234458
H 6.08957161045465 3.51285209909475 -1.72505279453369
C 7.46525842030131 5.10585359213702 1.53749932853652
H 5.40698303133587 5.27028954359940 2.15054356051710
C 8.34933526035838 4.69409403975745 0.53901088777333
H 8.54810010618668 3.80240003549595 -1.41971375084664
H 7.84824976835572 5.54750754709417 2.46091003386968
H 9.42657362104048 4.81498614516306 0.67923581216365
H 1.84300933306530 4.48155333516389 4.10086952164503
C 2.45435768635134 7.87215527577773 0.46295885423222
C 3.46683255718523 6.51308938028690 -1.77749917856892
C 2.63420740344514 8.53691869669122 -0.74908398145530
H 2.38764756003906 9.59918087893421 -0.82383630364403
C 3.12650309030231 7.86040441857077 -1.87066077873913
H 3.25649572957038 8.39462680206004 -2.81511940104679
H 3.87897488980008 5.98063942765177 -2.63908248247557
H 2.06709136356837 8.41125055693461 1.33177022701404
H -0.38449103404683 4.45240531766688 5.18084304969952
TS4' -287.78 cm**-1 ***imaginary mode***
H -0.29680522838656 -1.04558851712155 0.94022094188497
C -1.21638003990830 2.71138622970829 0.62005262547665
C -0.66441890876356 1.83604631499939 -0.49710313338826
C 0.81315714691605 1.80021888344327 -0.19353283943020
H 1.57902828130403 1.90847675707138 -0.96395510605310
C 1.10367827325874 1.25919867984179 1.06392726232274
C -0.15185357768448 0.89379557307318 1.84233183915387
C -0.91022200798548 2.20858730022272 1.87517892129863
H -1.40674604114930 2.56554124320236 2.78200221958147
C -1.25982484824076 0.41718397672717 -0.35826948170414
H -0.85674938249334 -0.22483134294794 -1.15593809140090
H -2.34747268858627 0.48379468840116 -0.52120670466489
C -0.95804661918951 -0.16600026649494 1.04192065582468
C -2.27578858923060 3.72031989298080 0.33287658502351
H -3.18037953645652 3.20650323412040 -0.03861232693549
H -1.95846139387981 4.42582959563815 -0.44927481487985
H -2.54754630948246 4.29325131224489 1.23016189549371
C -2.23335111914962 -0.63059989225920 1.76621848814063
H -2.93994490889620 0.22139006959759 1.75902260267363
C -2.88440148905561 -1.78927809466090 1.01506531955849
H -3.10174248963616 -1.53598943018634 -0.03348595374073
H -3.83246839315822 -2.08522405859852 1.49067340528553
H -2.22085636011321 -2.67064264433211 1.01422330579319
C -1.98478568126920 -1.02466193419676 3.21894962631523
H -1.19131812024612 -1.78825383387443 3.28963707943777
H -2.89611518558111 -1.45161228325121 3.66586455708257
H -1.68640439179725 -0.16905899115234 3.84281083425198
C 2.49469607815018 0.79886362734798 1.37076680023916
C 4.01121701961294 0.00352957693554 3.20445758429083
O 3.36849166180403 0.80400239720855 0.50634665709691
H 0.07194638518056 0.53170905400271 2.85231339514589
H -0.87280782227648 2.26568347628035 -1.48597073221609
N 2.71886780479119 0.42298357082041 2.64792000578373
H 1.95024721370838 0.51534849506605 3.29990448431325
C 4.50884116700409 -1.25101472067818 2.48243278176677
C 5.03476714552248 1.13665872401966 3.08252303147013
C 3.76275313042881 -0.31187135892428 4.67737694981642
H 4.69910779981836 -0.62679680788493 5.15985484811078
H 3.38458357644700 0.57474470657654 5.21132205093463
H 3.02864550811174 -1.12572436113701 4.78768692456899
H 6.00031423406935 0.82303258546901 3.50767641663817
H 5.18807810120584 1.41241227383615 2.03064148962411
H 4.69139221524856 2.02694423327929 3.63225010217206
H 5.45778077069897 -1.58994327361992 2.92504294635203
H 3.77226961580563 -2.06414284033996 2.57494288259507
H 4.67023005351274 -1.04367447920860 1.41658620515604
Rh 0.84503214669234 3.36534587610774 1.25337979071058
C 0.27201534365190 5.23391579343885 2.06581175188256
C -0.22897517810802 6.10923000338854 1.08784554466889
C -1.27736901269697 6.97951437250295 1.37830618704599
C -1.81884073394933 7.02111206013997 2.66378803305162
C -1.30220993946370 6.18452151757280 3.65794315448276
C -0.25994352680971 5.30833326553202 3.36432506191971
H 0.20898463484540 6.10956085013127 0.08513161406867
H -1.66679578044456 7.63822333184532 0.59731605282971
H -2.63025870811664 7.71518994167004 2.89718392962641
C 3.32253320632987 6.13914593738151 0.16545133321261
C 2.62871506423515 6.31705854019824 1.36841278888955
C 2.25823623513411 5.04223886856584 2.06302052015763
C 2.81737592969648 3.88530590814065 1.38998627495053
H 2.33142381008674 5.06827421766297 3.15454861232573
H 3.33129363440844 3.12505843265174 1.98522699151264
O 3.08192381252786 3.85982208095965 -1.49017669352384
P 3.59000659949402 4.37346523090150 -0.16057126072301
C 5.36432158470724 4.04657195388501 0.02703931452833
C 6.02349015887685 3.35686199444132 -0.99307354662909
C 6.06277599737570 4.43100826987142 1.17786061773824
C 7.37841452733350 3.05101390408381 -0.86374351014990
H 5.45919645348005 3.05998739992777 -1.88046668126575
C 7.41564164331984 4.12627353617705 1.30342453396076
H 5.54784134904068 4.96813594072336 1.98000295319599
C 8.07338622173040 3.43479764962175 0.28281184383402
H 7.89317331284433 2.50934863474357 -1.66135651099765
H 7.96112714101970 4.42693446901522 2.20147016516294
H 9.13475020259184 3.19397162936871 0.38436025137694
H 0.14479474346353 4.66752163973878 4.15383505098281
C 2.36500543973377 7.60686679430828 1.83227633062588
C 3.72172873311822 7.23204717819180 -0.60334829783758
C 2.78816926104660 8.70052222718665 1.08030184140835
H 2.59291942932602 9.71292329620401 1.44292031864744
C 3.45307223661361 8.51810160222007 -0.13782258329641
H 3.77019125974363 9.38717834152958 -0.71951816882892
H 4.25395218134710 7.08101471811071 -1.54639988980282
H 1.82212408031191 7.75222672338122 2.76980167841724
H -1.71047282452175 6.22181868723211 4.67174941557960
